# Supplementary material for: Laherradurin Inhibits Colorectal Cancer Cell Growth by Induction of Mitochondrial Dysfunction and Autophagy Induction
Source: Cells. 2024 Oct 3;13(19):1649. doi: 10.3390/cells13191649 (PMC11475353; doi:10.3390/cells13191649)
Supplement: Supplementary file 1 [file cells-13-01649-s001.zip]

Archive with 5 entries (5 files):
- Figure Suplementary 3.jpg
- Figure Suplementary 4.jpg
- Figure Suplementary 5.jpg
- Figure Suplementary 1.jpg
- Figure Suplementary 2.jpg
